# Supplementary material for: Synthesis, Structure, and Properties of a Copper(II) Binuclear Complex Based on Trifluoromethyl Containing Bis(pyrazolyl)hydrazone
Source: Int J Mol Sci. 2024 Aug 30;25(17):9414. doi: 10.3390/ijms25179414 (PMC11395124; doi:10.3390/ijms25179414)
Supplement: Supplementary file 1 [file ijms-25-09414-s001.zip]

Archive with 1 entries (1 files):
- ijms-3160629-supplementary.pdf
